# Supplementary material for: Control of translational activation by PIM kinase in activated B-cell diffuse large B-cell lymphoma confers sensitivity to inhibition by PIM447
Source: Oncotarget. 2016 Aug 20;7(39):63362–73. doi: 10.18632/oncotarget.11457 (PMC5325370; doi:10.18632/oncotarget.11457)
Supplement: Supplementary file 2 [file oncotarget-07-63362-s002.xlsx]

## Sheet: Sheet3
Table S1. Meta analysis of somatic mutations in PIM1 from DLBCL clinical samples
Amino acid change	Number of times reported	Mutation type	Polyphen2 prediction	DNA change	AID hotspot	Sample subtype	Source
L2F	3	missense	Probably damaging	c4t	Yes, c	unknown, GCB, ABC	Lohr 2012, German ICGC, Morin 2011
L2V	1	missense	Possibly damaging	c4g	Yes, c	GCB	Morin 2011
L3S	1	missense	Probably damaging	t8c	No	unknown	Lohr 2012
N7K	1	missense	Possibly damaging	c21a	Yes, c	HCV associated	Libra 2005
L9F	1	missense	Benign	c25t	No	ABC	Zhang 2013
A10G	1	missense	Benign	c29g	Yes, c	ABC	Zhang 2013
C17G	1	missense	Benign	t49g	No	unknown	Lohr 2012
K24N	4	missense	Benign	g72a, g72c, g72t	Yes, g	ABC, unknown, ABC, unknown	Pasqualucci 2001, Lohr 2012, Morin 2011, Pasqualucci 2001
G28D	4	missense	Possibly damaging	g83a	Yes, g	unknown, ABC, ABC, ABC	Lohr 2012, Zhang 2013
K29N	1	missense	Possibly damaging	g87c	No	unknown	Pasqualucci 2001
	1	Frameshift deletion	Damaging	88-96	No	unknown	Pasqualucci 2001
Q37H	3	missense	Benign	g111c	Yes, g	unknown, ABC, GCB	Pasqualucci 2001, Morin 2011
Q39Stop	2	nonsense	Damaging	c115t	Yes, c	ABC, unknown	Zhang 2013
P42S	1	missense	Benign	c124t	No	Extranodal	Deutsch 2007
D60E	1	missense	Benign	c180a	No	Extranodal	Deutsch 2007
H68Y	1	missense	Benign	c202t	No	unknown	Pasqualucci 2001
V69M	1	missense	Probably damaging	g205a	No	unknown	German ICGC
E70Q	1	missense	Benign	g208c	No	unknown	Lohr 2012
S75F	2	missense	Benign	c224t	No	Extranodal, unknown	Deutsch 2007, Lohr 2012
E79D	4	missense	Benign	g237c	Yes, g	GCB, ABC, ABC, GCB	German ICGC, Zhang 2013, Morin 2011
P81I	1	missense	Possibly damaging		Yes, c	unknown	Lohr 2012
P81A	1	missense	Benign	c241g	Yes, c	HCV associated	Libra 2005
P81C	1	missense	Possibly damaging	c242g	Yes, c	AIDS DLBCL	Giadano 2003
P81S	1	missense	Benign	c241t	Yes, c	unknown	Pasqualucci 2001
N82K	1	missense	Possibly damaging	t246a	No	unknown	Pasqualucci 2001
G83D	1	missense	Benign	g247a	No	ABC, TMD8 cell line	Zhang 2013
V90M	1	missense	Possibly damaging	g268a	No	Extranodal	Deutsch 2007
L93V	1	missense	Probably damaging	c277g	Yes, c	unknown	Lohr 2012
V96L	1	missense	Benign	g285c	No	AIDS DLBCL	Giadano 2003
S97T	1	missense	Benign	g290t	Yes, g	unknown	Lohr 2012
S97R	1	missense	Benign	c291g	Yes, c	unknown	Lohr 2012
S97N	8	missense	Benign	g290a	Yes, g	Extranodal, ABC, ABC, GCB, ABC, ABC, GCB, GCB	Deutsch 2007, Pasqualucci 2001, Morin 2011, Morin 2011, Pasqualucci 2001, Zhang 2013
S101F	1	missense	Possibly damaging	c302t	No	GCB	Zhang 2013
W109Stop	1	nonsense	Damaging	g327a	Yes, g	unknown	Lohr 2012
D114H	1	missense	Probably damaging	g342c	No	Extranodal	Deutsch 2007
L120V	1	missense	Possibly damaging	c358g	No	ABC	Zhang 2013
P125S	1	missense	Benign	c373t	Yes, c	unknown	Lohr 2012
P125T	1	missense	Benign	c373a	Yes, c	unknown	Lohr 2012
Q127E	1	missense	Possibly damaging	c379g	No	ABC	Zhang 2013
L129V	1	missense	Probably damaging	c358g	No	unknown	Lohr 2012
F132L	1	missense	Benign	c396a	No	Primary CNS	Montesinos-Rongen 2004
T134X	1	Frameshift	Damaging		No	unknown	Lohr 2012
E135Q	1	missense	Benign	g403c	No	Primary CNS	Montesinos-Rongen 2004
E135K	2	missense	Benign	g403a	No	unknown	Zhang 2013, Pasqualucci 2001
R136S	1	missense	Benign	g408t	No	ABC, TMD8 cell line	Zhang 2013
L139V	1	missense	Possibly damaging	c415g	No	unknown	Zhang 2013
E141D	1	missense	Possibly damaging	g426t	Yes, g	Extranodal	Deutsch 2007
L143X	1	Frameshift	Damaging	c427	Yes, c	ABC	Zhang 2013
A144T	1	missense	Probably damaging	g430a	No	Primary CNS	Montesinos-Rongen 2004
S146N	1	missense	Benign	g437a	No	AIDS DLBCL	Giadano 2003
S146R	2	missense	Benign	c438g	Yes, c	GCB, unknown	Morin 2011
F147L	1	missense	Benign	c443g	No	Primary CNS	Montesinos-Rongen 2004
L164V	1	missense	Benign	c490g	Yes, c	ABC	Morin 2011
L164F	3	missense	Benign	c490t, c490t	Yes, c	Primary CNS, unknown	Montesinos-Rongen 2004, Lohr 2012
N172S	1	missense	Probably damaging	a515g	No	unknown	Lohr 2012
E181D	2	missense	Benign	g541c, g543c	Yes, g	Primary CNS, ABC	Montesinos-Rongen 2004, Morin 2011
L182F	2	missense	Probably damaging	c544t, c544t	Yes, c	Primary CNS, unknown	Montesinos-Rongen 2004,Lohr 2012
L184V	1	missense	Possibly damaging	c550g	Yes, c	Primary CNS	Montesinos-Rongen 2004
L184F	2	missense	Probably damaging	c550t	Yes, c	unknown	Lohr 2012
G188R	1	missense	Probably damaging	g562a	No	Extranodal	Deutsch 2007
L193F	2	missense	Possibly damaging	c577t	Yes, c	GCB, GCB	Zhang 2013, Pasqualucci 2001
P241R	1	missense	Probably damaging	c722g	No	unknown	Zhang 2013
Total mutations identified	92
Zhang J, Grubor V, Love CL, Banerjee A, Richards KL, Mieczkowski PA, et al. Genetic heterogeneity of diffuse large B-cell lymphoma. Proc Natl Acad Sci. 2013;110:1398-403.
Pasqualucci L, Neumeister P, Goossens T, Nanjangud G, Chaganti RS, Kuppers R, et al. Hypermutation of multiple proto-oncogenes in B-cell diffuse large-cell lymphomas. Nature. 2001;412:341-6.
Giadano G, Pasqualucci L, CapelloD, Berra E, Deambrogi C, Rossi D, et al. Aberrant somatic hypermutation in multiple subtypes of AIDS-associated non-Hodgkin lymphoma. Blood. 2003;102:1833-41.
Montesinos-Rongen M. Primary diffuse large B-cell lymphomas of the central nervous system are targeted by aberrant somatic hypermutation. Blood. 2004;103:1869-75.
Libra M, Pasqualucci L, Capello D, Gloghini A, Berra E, Cerri M, et al. Analysis of aberrant somatic hypermutation (SHM) in non-Hodgkin's lymphomas of patients with chronic HCV infection. J Pathol. 2005;206:87-91.
Deutsch AJA, Aigelsreiter A, Staber PB, Beham A, Linkesch W, Guelly C, et al. MALT lymphoma and extranodal diffuse large B-cell lymphoma are targeted by aberrant somatic hypermutation. Blood. 2007;109:3500-4.
Morin RD, Mendez-Lago M, Mungall AJ, Goya R, Mungall KL, Corbett RD, et al. Frequent mutation of histone-modifying genes in non-Hodgkin lymphoma. Nature. 2011;476:298-303.
Lohr JG, Stojanov P, Lawrence MS, Auclair D, Chapuy B, Sougnez C, et al. Discovery and prioritization of somatic mutations in diffuse large B-cell lymphoma (DLBCL) by whole-exome sequencing. Proc Natl Acad Sci. 2012;109:3879-84.
